# Supplementary material for: Development of a sequence-based in silico OspA typing method for Borrelia burgdorferi sensu lato
Source: Microb Genom. 2024 May 24;10(5):001252. doi: 10.1099/mgen.0.001252 (PMC11165634; doi:10.1099/mgen.0.001252)
Supplement: Uncited Table S1. [file mgen-10-01252-s002.xlsx]

## Sheet: Table S1
Isolate	Species	Country	Source	Disease Stage	in-silico OspA Type (IST)	ospA allele	OspA variant	clpA	clpX	nifS	pepX	pyrG	recG	rplB	uvrA	MLST	chr coverage	total reads	Contigs	Total length	N50 contig length (L50)
PFELB0001	Borrelia afzelii	Netherlands	skin	EM	2	46	7	109	24	24	49	25	27	23	28		172	2415248	239	1364623	189241
PFELB0002	Borrelia afzelii	Germany	tick	-	2	46	7	51	24	23	86	85	27	23	29	215	199	2863310	176	1294302	233524
PFELB0003	Borrelia afzelii	Austria	tick	-	2	46	7	36	150	23	85	57	27	23	28	144	197	2030240	152	1295878	435960
PFELB0004	Borrelia afzelii	Austria	tick	-	2	70	61	39	24	24	31	22	29	23	29	479	267	2580456	151	1369760	435891
PFELB0005	Borrelia afzelii	Austria	skin	-	2	46	7	109	24	96	31	22	91	24	29		211	1754936	208	1280241	902677
PFELB0006	Borrelia afzelii	Austria	skin	-	2	46	7	109	94	24	34	21	29	99	28	335	249	2568808	78	1188012	213212
PFELB0007	Borrelia afzelii	Austria	skin	-	2	46	7	36	24	24	289	85	27	23	30		151	1908238	168	1284413	168696
PFELB0008	Borrelia afzelii	Austria	skin	-	2	50	7	39	24		32	96	165	184	29		156	2382122	193	1271812	213358
PFELB0009	Borrelia afzelii	Austria	skin	-	2	46	7	109	94	24	34	21	29	99	28	335	52	450664	190	1295765	118680
PFELB0010	Borrelia afzelii	Sweden	skin	-	2	46	7	109	24	23	89		27	23	28		232	2306140	135	1315112	295475
PFELB0011	Borrelia afzelii	Sweden	skin	-	2	65	7	36	24		32	20	27	23	156		280	2376870	183	1297115	223085
PFELB0012	Borrelia afzelii	Sweden	skin	-	2	46	7	35	23	22	32	20	27	23	28	354	207	2452770	233	1397311	213355
PFELB0013	Borrelia afzelii	Sweden	skin	-	2	50	7	109	24	25	86	107	96	184	29	715	252	2340884	246	1406125	295467
PFELB0014	Borrelia afzelii	Sweden	skin	-	2	46	7	36	24	23	32	118	30	23	29		79	643706	169	1336453	168000
PFELB0015	Borrelia afzelii	Sweden	skin	-	2	46	7	109	24	23	285	296	32	23	29		171	2192364	162	1290751	150368
PFELB0016	Borrelia bavariensis	Switzerland	-	-	4	57	12	41	26	27	37	28	35	26	32	84	380	2757554	797	1530760	902020
PFELB0017	Borrelia garinii	Switzerland	tick	-	3	74	64	47	73	33	42	91	76	32	36	187	124	1821360	387	1359574	131293
PFELB0018	Borrelia burgdorferi	US	tick	-	1	1	1	1	1	1	1	1	1	1	1	1	230	2032172	163	1289289	234735
PFELB0019	Borrelia burgdorferi	Germany	tick	-	1	7	5	14	1	11	1	1	1	1	10	20	167	2092438	141	1343448	288969
PFELB0020	Borrelia burgdorferi	US	tick	-	1	12	2	6	1	5	1	1	7	1			256	2342992	646	1554001	17110
PFELB0021	Borrelia burgdorferi	Austria	skin	-	1	1	1	1	1	1	1	1	1	1	1	1	268	2418790	129	1202327	905036
PFELB0022	Borrelia burgdorferi	Czech Republic	skin	-	1	69	1	14	1	11	1	1	10	1	10	21	151	2316518	124	1324365	337927
PFELB0023	Borrelia burgdorferi	US	blood	-	1	8	3	2	2		2	2	2	2	2		231	1703384	179	1237373	221822
PFELB0025	Borrelia burgdorferi	Austria	skin	-	1	1	1	1	291	1	1	1	1	1	1		185	2046784	125	1229401	434232
PFELB0026	Borrelia burgdorferi	Austria	CSF	-	1	1	1	322	1	1	1	1	1	1	1		292	2804894	94	1189897	429814
PFELB0027	Borrelia garinii	Austria	CSF	-	5	72	14	112	80	78	99	81	39	79	87	246	172	1366172	62	1140349	288966
PFELB0028	Borrelia garinii	Czech Republic	tick	-	6	22	18	42	27	29	38	29	36	27	33	86	276	2429866	75	1225591	435625
PFELB0029	Borrelia garinii	Austria	tick	-	6	71	62	43	28	30	39	30	36	28	34	88	86	1717436	151	1292145	66394
PFELB0030	Borrelia garinii	Sweden	tick	-	3	66	58	45	30	32	36	32	38	30	36	94	279	2535908	124	1193460	219337
PFELB0031	Borrelia garinii	Austria	CSF	-	6	22	18	42	27	29	38	29	36	27	33	86	278	2242258	73	1069129	222766
PFELB0032	Borrelia garinii	Sweden	tick	-	3	66	58	45	30	32	36	32	38	30	36	94	159	2139910	66	1152589	124339
PFELB0033	Borrelia garinii	Austria	CSF	-	6	22	18	42	27	29	38	29	36	27	33	86	203	1582474	69	1139652	212900
PFELB0034	Borrelia garinii	Italy	tick	-	6	22	18	42	27	29	92	29	36	27	33	177	230	1924298	108	1188770	222934
PFELB0035	Borrelia garinii	Czech Republic	CSF	-	6	22	18	42	27	29		29	36	27	33		164	1767374	121	1158961	103994
PFELB0036	Borrelia garinii	Austria	CSF	-	5	18	14	112	80	78	99	81	39	79	87	246	244	1954410	86	1132536	216776
PFELB0037	Borrelia garinii	Sweden	CSF	-	6	22	18	42	27	29	38	29	36	27	33	86	188	1570178	75	1210563	404992
PFELB0038	Borrelia garinii	Sweden	skin	-	6	22	18	42	27	29	38	29	36	27	33	86	188	1515838	112	1267400	273695
PFELB0039	Borrelia garinii	Sweden	skin	-	6	22	18	42	27	29	38	29	39	27	33	87	112	1546124	146	1234104	163378
PFELB0040	Borrelia mayonii	US	blood	-	14	16	50	218	182	166	191	201	209	174	193	674	197	2177860	99	1294517	200671
PFELB0041	Borrelia spielmanii	Germany	tick	-	13	58	51	94	72	71	84	80	75	72	76	159	310	2458614	114	1270653	331530
PFELB0042	Borrelia spielmanii	Germany	skin	-	13	58	51	94	72	71	84	80	75	72	76	159	308	2775930	111	1265946	435260
PFELB0043	Borrelia spielmanii	Germany	EM	-	13	58	51	307	269	25	31	283	301	261	76		251	2259676	144	1283790	114932
PFELB0044	Borrelia burgdorferi	US	skin	-	1	10	2	4	1	1	1	1	6	1	7	3	162	1618556	203	1373084	436077
PFELB0045	Borrelia burgdorferi	US	skin	-	1	10	2	4	1	1	1	1	6	1	7	3	189	1732970	173	1353060	221651
PFELB0046	Borrelia burgdorferi	US	skin	-	1	10	2	4	1	1	1	1	6	1	7	3	183	1882604	205	1361158	213352
PFELB0047	Borrelia burgdorferi	US	skin	-	1	12	2	6	1	5	1	1	7	1	8	7	121	1768462	210	1371744	108802
PFELB0048	Borrelia burgdorferi	US	skin	-	1	10	2	4	1	1	1	1	6	1	7	3	125	1710038	288	1357198	97932
PFELB0049	Borrelia burgdorferi	US	skin	-	1	15	2	10	5	4	6	1	15	1	6	36	185	1810702	245	1357270	169840
PFELB0050	Borrelia burgdorferi	US	skin	-	1	1	1	1	1	1	1	1	1	1	1	1	193	2184192	269	1413892	212412
PFELB0051	Borrelia burgdorferi	US	blood	-	1	5	4		7	5	1	6	1	4	9		24	252966	605	1269903	5913
PFELB0052	Borrelia burgdorferi	US	skin	-	1	12	2	6	1	5	1	1	7	1	8	7	51	1579606	333	1392417	24012
PFELB0053	Borrelia burgdorferi	US	skin	-	1	73	63	2	2	1	2	2	2	2	2	16	135	1711868	264	1405071	213130
PFELB0054	Borrelia burgdorferi	US	skin	-	1	10	2	8	1	1	1	4	6	1	7	4	134	1780430	282	1397533	121004
PFELB0055	Borrelia burgdorferi	US	skin	-	1	12	2	6	1	5	1	1	7	1	19	59	105	1778756	270	1388418	39858
PFELB0056	Borrelia burgdorferi	US	skin	-	1	12	2	6	1	5	1	1	7	1	19	59	151	1859334	217	1385519	897224
PFELB0057	Borrelia burgdorferi	US	skin	-	1	8	3	2	2	1	2	2	2	2	2	16	135	1922526	250	1399618	213137
PFELB0058	Borrelia burgdorferi	US	blood	-	1	12	2	6	1	5	1	1	7	1	8	7	172	1916136	244	1382713	244325
PFELB0059	Borrelia burgdorferi	US	blood	-	1	1	1	1	1	1	1	1	1	1	1	1	108	1102982	218	1366153	693089
PFELB0061	Borrelia burgdorferi	US	blood	-	1	1	1	1	1	1	1	1	1	1	1	1	128	1963774	320	1445569	190145
PFELB0062	Borrelia burgdorferi	US	blood	-	1	12	2	5	5	4	5	5	5	1	6	8	125	1502796	355	1446055	37853
PFELB0063	Borrelia burgdorferi	US	blood	-	1	78	3	8	1	1	17	1	6	95	10	315	72	1443562	249	1368666	39462
PFELB0064	Borrelia burgdorferi	US	skin	-	1	12	2	6	1	5	1	1	7	1	8	7	164	1989800	268	1391749	436105
PFELB0065	Borrelia burgdorferi	US	skin	-	1	10	2	4	1	1	1	1	6	1	7	3	172	1635148	196	1368156	189735
PFELB0066	Borrelia burgdorferi	US	skin	-	1	10	2	4	1	1	1	1	6	1	7	3	273	2341498	346	1423627	423985
PFELB0067	Borrelia burgdorferi	US	skin	-	1	8	3	2	2	1	2	2	2	2	2	16	221	2204574	230	1412690	213957
PFELB0068	Borrelia burgdorferi	US	skin	-	1	10	2	4	1	1	1	1	6	1	7	3	261	2137478	210	1391578	213494
PFELB0069	Borrelia burgdorferi	US	blood	-	1	1	1	1	1	1	1	1	1	1	1	1	255	2312404	221	1377434	905453
PFELB0070	Borrelia burgdorferi	US	blood	-	1	5	4	18	12	1	11	2	15	1	2	29	173	1978312	212	1377086	163712
PFELB0071	Borrelia bavariensis	Netherlands	CSF	NB	4	57	12	41	26	27	37	28	35	26	32	84	356	2638212	392	1400285	140985
PFELB0072	Borrelia afzelii	Netherlands	skin	EM	2	50	7	36	24	24	277	22	29	23	28	1039	450	3985096	165	1352986	168194
PFELB0073	Borrelia afzelii	Netherlands	skin	EM	2	50	7	36	24	24	277	22	29	23	28	1039	127	2059104	274	1401588	118689
PFELB0074	Borrelia afzelii	Netherlands	skin	EM	2	50	7	36	24	24	277	22	29	23	28	1039	453	3909168	377	1459703	118781
PFELB0075	Borrelia afzelii	Netherlands	skin	EM	2	65	7	109	24	23	89	96	27	23	28	467	439	3923266	179	1361090	118927
PFELB0076	Borrelia afzelii	Netherlands	skin	EM	2	50	7	36	24	24	277	22	29	23	28	1039	364	2886070	181	1380235	118689
PFELB0077	Borrelia afzelii	Netherlands	skin	EM	2	46	7	36	24	119	32	20	27	183	28		449	3752074	174	1390583	168284
PFELB0078	Borrelia afzelii	Netherlands	skin	ACA	2	70	61	114	24	24	31	22	92	23	28	347	299	2446046	211	1384952	435568
PFELB0079	Borrelia afezlii	Netherlands	skin	EM	2	50	7	36	24	24	277	22	29	23	28	1039	508	4087102	203	1390310	168338
PFELB0080	Borrelia afzelii	Netherlands	skin	EM	2	50	7	36	24	24	31	22	29	23	28	1034	435	4882034	238	1397788	119033
PFELB0081	Borrelia afzelii	Netherlands	skin	ACA	2	50	7	36	24	24	31	22	29	23	28	1034	177	1879986	182	1379299	168335
PFELB0082	Borrelia afzelii	Netherlands	skin	EM	2	91	74	35	24	24	30	21	29	23	28		279	2385124	211	1340041	689074
PFELB0083	Borrelia afzelii	Netherlands	skin	EM	2	75	61	109	24	24	85	22	91	24	29	476	215	2073686	224	1333416	295572
PFELB0084	Borrelia spielmanii	Netherlands	skin	EM	13	58	51	94	72	71	84	80	75	72	76	159	283	3541972	207	1316154	216007
PFELB0085	Borrelia afezlii	Netherlands	skin	EM	2	50	7	38	24	25	32	163	29	252	28		253	2087466	173	1328923	212612
PFELB0086	Borrelia afzelii	Netherlands	skin	ACA	2	46	7	36	24		32	20	27	183	28		451	4144056	196	1350835	295612
PFELB0087	Borrelia afzelii	Netherlands	skin	ACA	2	46	7	36	24	23	31	23	30	23	30	75	196	2830202	718	1560985	11704
PFELB0088	Borrelia afzelii	Netherlands	skin	EM	2	46	7	109	24	23	89	96	27	23	28	467	296	2535504	201	1345093	212813
PFELB0089	Borrelia bavariensis	Netherlands	skin	EM + LNB	4	57	12	41	26	27	37	28	35	26	32	84	17	160920	447	1390273	26431
PFELB0090	Borrelia afzelii	Netherlands	skin	EM	2	65	7	109	24	23	89	96	27	23	28	467	256	3401886	234	1368756	212818
PFELB0091	Borrelia afzelii	Netherlands	skin	EM	2	50	7	36	24	24	277	22	29	23	28	1039	245	2236352	196	1372186	168300
PFELB0092	Borrelia afezlii	Netherlands	skin	EM	2	50	7	36	24	24	277	22	29	23	28	1039	491	4197902	194	1386485	213276
PFELB0093	Borrelia afzelii	Netherlands	skin	EM	2	46	7	39	24	24	31	22	92	23	28	171	320	3719952	288	1401541	438726
PFELB0094	Borrelia afzelii	Netherlands	skin	EM	2	46	7	36	24	23	31	85	27	23	29	168	173	1245180	553	1474384	346437
PFELB0096	Borrelia afzelii	Netherlands	skin	ACA + Lyme arhritis	2	70	61	36	24	23	31	20	30	23	30		241	2245106	153	1316840	843185
PFELB0097	Borrelia afzelii	Netherlands	skin	EM	2	50	7	36	24	25	31	272	92	23	29		191	1888502	451	1420061	213116
PFELB0098	Borrelia afzelii	Netherlands	skin	EM	2	46	7	39	24	24	31	22	92	23	28	171	104	831860	342	1400426	213131
PFELB0099	Borrelia afzelii	Netherlands	skin	EM	2	46	7	109	24	253	89	96	27	23	28		133	1275780	306	1386224	158456
PFELB0100	Borrelia afzelii	Netherlands	skin	EM	2	50	7	36	24	24	31	22	29	23	28	1034	272	2985864	284	1408688	212831
PFELB0101	Borrelia afzelii	Netherlands	skin	EM	2	65	7	36	24	24	31	96	27	23	28		205	2421670	199	1363228	714482
PFELB0102	Borrelia afzelii	Netherlands	skin	EM	2	76	61	114	24	24	31	22	92	23	28	347	121	1753834	200	1305903	212832
PFELB0103	Borrelia afzelii	Netherlands	skin	EM	2	46	7	109	24	24	85	119	27	24	29	783	271	2607788	178	1316292	304096
PFELB0104	Borrelia afzelii	Netherlands	skin	EM	2	75	61	109	24	24	85	22	91	24	29	476	303	2415692	201	1340566	295502
PFELB0105	Borrelia afzelii	Netherlands	skin	EM	2	46	7	39	24	24	31	22	92	23	28	171	40	581900	133	1345881	212897
PFELB0106	Borrelia afzelii	Netherlands	skin	EM	2	75	61	109	24	24	85	22	91	24	29	476	107	1718290	150	1305028	392749
PFELB0107	Borrelia afzelii	Netherlands	skin	EM	2	65	7	37	24	23	31	22	29	23	28	289	121	1817742	214	1379148	78692
PFELB0108	Borrelia afzelii	Netherlands	skin	EM	2	46	7	36	23	22	285	26	96	23	156		163	2015704	225	1366226	169746
PFELB0109	Borrelia afzelii	Netherlands	skin	EM	2	75	61	109	24	24	85	22	91	24	29	476	21	201558	237	1302242	38444
PFELB0110	Borrelia afzelii	Netherlands	skin	EM	2	46	7	51	24	23	86	85	92	23	29	817	183	1954640	176	1315728	383411
PFELB0111	Borrelia afzelii	Netherlands	skin	EM	2	50	7	36	24	24	277	22	29	23	28	1039	178	2099968	213	1393331	213216
PFELB0112	Borrelia afezlii	Netherlands	skin	EM	2	46	7	37	24	23	31	22	92	23	28		559	4705266	191	1377573	331677
PFELB0113	Borrelia afzelii	Netherlands	skin	EM	2	75	61	109	24	24	85	22	91	24	29	476	239	2604208	181	1321944	295517
PFELB0114	Borrelia burgdorferi	Netherlands	skin	EM	1	69	1	15	287	12	8	1	11	8	16		158	2235588	118	1233179	219256
PFELB0115	Borrelia afzelii	Netherlands	skin	EM	2	46	7	36	23	22	285	26	96	23	156		192	2048202	244	1363505	169890
PFELB0116	Borrelia afzelii	Netherlands	skin	EM	2	46	7	36	23	22	285	26	96	23	156		161	1983706	261	1355455	169742
PFELB0117	Borrelia afzelii	Netherlands	skin	EM	2	65	7	36	24	23	31	96	27	23	28		201	2168852	223	1347444	438976
PFELB0118	Borrelia afzelii	Netherlands	skin	EM	2	46	7	36	24	119	32	20	27	183	28		250	2121290	158	1344109	295331
PFELB0119	Borrelia bavariensis	Netherlands	skin	EM + Lyme carditis	4	57	12	41	26	27	37	28	35	26	32	84	245	2627104	94	1323732	353560
PFELB0120	Borrelia garinii	Netherlands	skin	EM + LNB	6	22	18	42	27	29	38	29	36	27	33	86	490	4455042	344	1362328	191439
PFELB0121	Borrelia garinii	Netherlands	skin	EM + LNB	6	22	18	42	27	29	38	29	36	27	33	86	394	3181078	342	1356245	368227
PFELB0122	Borrelia garinii	Netherlands	CSF	EM + LNB	6	22	18	42	27	29	38	29	36	27	33	86	278	2156076	150	1292876	224219
PFELB0123	Borrelia afzelii	Netherlands	skin	EM	2	50	7	36	24	24	277	22	29	23	28	1039	332	2505734	220	1355715	295346
PFELB0124	Borrelia afzelii	Netherlands	skin	EM	2	50	7	36	24	24	277	22	29	23	28	1039	155	2147370	321	1422180	125947
PFELB0125	Borrelia afzelii	Netherlands	skin	EM	2	50	7	38	24	25	32	163	29	252	28		124	2482226	222	1356986	56973
PFELB0126	Borrelia afzelii	Netherlands	skin	EM	2	46	7	51	24	23	86	85	27	23	28	349	192	2553420	178	1290847	216675
PFELB0127	Borrelia afzelii	Netherlands	skin	EM	2	50	7	36	24	24	277	22	29	23	28	1039	279	2413052	169	1339018	213082
PFELB0128	Borrelia afzelii	Netherlands	skin	EM	2	46	7	37	24	24	31	85	92	23	28		387	3607816	292	1418112	169888
PFELB0129	Borrelia afzelii	Netherlands	skin	ACA	2	50	7	37	24	24	31	22	29	23	28	263	248	2270782	208	1374020	213176
PFELB0130	Borrelia garinii	Netherlands	skin	EM + LNB	5	18	14	112	80	78	99	81	39	79	87	246	249	2255978	62	1138283	223245
PFELB0131	Borrelia afzelii	Netherlands	skin	ACA	2	46	7	39	24	24	31	22	92	23	28	171	140	2350944	166	1344197	295401
PFELB0132	Borrelia afzelii	Netherlands	skin	EM	2	46	7	109	24	23	89	96	27	23	28	467	205	2549078	233	1372428	295624
PFELB0133	Borrelia afzelii	Netherlands	skin	EM	2	46	7		24	23	86	85	92	23	29		26	293082	587	1303644	5895
PFELB0134	Borrelia bavariensis	Netherlands	skin	EM + LNB	4	57	12	41	26	27	37	28	35	26	32	84	158	1075786	466	1413317	212881
PFELB0135	Borrelia bavariensis	Netherlands	CSF	EM + LNB	4	57	12	41	26	27	37	28	35	26	32	84	267	2204934	308	1369930	118989
PFELB0136	Borrelia afzelii	Netherlands	skin	EM	2	46	7	39	24	24	31	22	92	23	28	171	179	1685098	189	1378724	212841
PFELB0137	Borrelia afzelii	Netherlands	skin	EM	2	77	65	109	145	23	31	23	30	23	29		234	2548256	439	1441239	213342
PFELB0138	Borrelia bavariensis	Netherlands	skin	EM	4	57	12	41	26	27	37	28	35	26	32	84	166	1422498	201	1362922	206051
PFELB0139	Borrelia afzelii	Netherlands	skin	ACA	2	46	7	36	24	23	87	92	27	23	78	846	264	3446676	698	1507922	87640
PFELB0140	Borrelia afzelii	Netherlands	skin	EM	2	50	7	36	24	24	277	22	29	23	28	1039	266	3746720	656	1559170	58811
PFELB0141	Borrelia afzelii	Netherlands	skin	EM	2	50	7	36	24	24	277	22	29	23	28	1039	312	2506126	832	1620670	81025
PFELB0143	Borrelia afzelii	Netherlands	skin	EM	2	46	7	36	24	119	32	20	27	271	28		275	2471258	330	1434701	436087
PFELB0144	Borrelia afzelii	Netherlands	skin	ACA	2	77	65	109	24	23	31	23	30	23	28	753	351	3000638	215	1352746	189742
PFELB0145	Borrelia afzelii	Netherlands	skin	EM	2	75	61	109	24	24	85	22	91	24	29	476	310	3535020	225	1326609	295319
PFELB0146	Borrelia afzelii	Netherlands	skin	EM	2	50	7	36	24	23	86	22	27	23	28	165	49	656206	317	1348745	79262
PFELB0147	Borrelia afzelii	Netherlands	skin	EM	2	65	7	37	24	23	31	22	29	23	28	289	279	3475964	237	1389427	138567
PFELB0148	Borrelia afzelii	Netherlands	skin	EM	2	46	7	36	24	119	32	20	27	183	28		159	1883578	179	1376650	168284
PFELB0149	Borrelia afzelii	Netherlands	skin	EM	2	46	7	109	24	23	89	96	27	23	28	467	193	2507288	260	1373959	295461
PFELB0150	Borrelia afzelii	Netherlands	skin	EM	2	50	7	36	24	24	31	22	29	23	28	1034	280	4198470	1158	1732009	47131
PFELB0151	Borrelia afzelii	Netherlands	skin	EM	2	75	61	109	24	24	85	22	91	24	29	476	223	2514282	166	1308886	159604
PFELB0152	Borrelia afzelii	Netherlands	skin	ACA	2	46	7	35	23	22	32	20	27	23	28	354	286	3637532	237	1383918	213224
PFELB0153	Borrelia afzelii	Netherlands	skin	ACA	2	70	61	36	24	23	32	20	27	183	28	710	323	2858472	230	1352787	168287
PFELB0154	Borrelia afzelii	Netherlands	skin	ACA	2	70	61	36	24	23	32	20	27	183	28	710	318	2752958	254	1338835	436090
PFELB0155	Borrelia afzelii	Netherlands	skin	EM	2	75	61	109	24	24	85	22	91	24	29	476	216	2560796	219	1302882	902402
PFELB0156	Borrelia afzelii	Netherlands	skin	EM	2	46	7	36	24	23	86	22	27	23	28	165	198	2814916	206	1347416	116413
PFELB0157	Borrelia afzelii	Netherlands	skin	ACA	2	46	7	109	24	25	86	107	29	23	285		278	3688376	905	1655085	104720
PFELB0158	Borrelia afzelii	Netherlands	skin	EM	2	50	7	36	24	24	277	22	29	23	28	1039	259	4298252	382	1466531	94859
PFELB0159	Borrelia afzelii	Netherlands	skin	EM	2	46	7	36	24	119	32	20	27	183	28		227	3462698	1079	1683667	106442
PFELB0160	Borrelia afzelii	Netherlands	skin	EM	2	50	7	39	24	24	31	22	92	23	28	171	156	1921024	351	1422506	110955
PFELB0161	Borrelia afzelii	Netherlands	skin	EM	2	65	7	37	24	23	31	22	29	23	28	289	150	3377152	1248	1767805	23156
PFELB0162	Borrelia afzelii	Netherlands	skin	EM	2	46	7	109	24	24	49	25	27	23	28		263	3872348	849	1626901	101512
PFELB0163	Borrelia afzelii	Netherlands	skin	EM	2	70	61	36	24	23	32	20	27	183	28	710	190	3956348	733	1569626	78694
PFELB0164	Borrelia garinii	Netherlands	skin	EM	6	25	21	43	28	30	90	87	36	28	34	180	215	2050744	103	1263095	320604
PFELB0165	Borrelia afzelii	Netherlands	skin	EM	2	50	7	109	24	24	286	22	29	23	28		286	3577062	210	1379735	435845
PFELB0166	Borrelia afzelii	Netherlands	skin	EM	2	46	7	109	24	253	89	96	27	23	28		176	2096992	190	1355593	212811
PFELB0167	Borrelia afzelii	Netherlands	skin	EM	2	46	7	35	24	23	89	96	27	23	28		309	3918836	1270	1726669	147646
PFELB0168	Borrelia afzelii	Netherlands	skin	EM	2	50	7		24		32	90	29	24	28		197	3672612	920	1679583	27296
PFELB0169	Borrelia afzelii	Netherlands	skin	EM	2	75	61	109	24	24	85	22	91	24	29	476	328	4400672	767	1573470	171281
PFELB0170	Borrelia afzelii	Netherlands	skin	EM	2	50	7	36	24	24	277	22	29	23	28	1039	264	2357514	282	1401211	212917
PFELB0171	Borrelia afzelii	Netherlands	skin	EM	2	65	7	37	24	23	31	22	29	23	28	289	104	1992936	208	1377988	46494
PFELB0172	Borrelia afzelii	Netherlands	skin	EM	2	50	7	38	24	25	32	90	239	24	28	781	147	1736470	273	1366767	136786
PFELB0173	Borrelia afzelii	Netherlands	skin	EM	2	46	7	36	24	23	87	92	27	23	78	846	108	3191832	301	1409809	79045
PFELB0174	Borrelia afzelii	Netherlands	skin	EM	2	46	7	36	24	24	89	92	27	23	286		147	2853270	247	1379148	145648
PFELB0175	Borrelia afzelii	Netherlands	skin	EM	2	46	7	51	24	24	31	90	27	23	30	731	199	2898296	210	1374601	117737
PFELB0176	Borrelia afzelii	Netherlands	skin	EM	2	50	7	36	24	24	277	22	29	23	28	1039	231	3016316	221	1389559	118687
PFELB0177	Borrelia afzelii	Netherlands	skin	ACA	2	50	7	36	24	24	277			23	28		118	1987452	425	1445733	66776
PFELB0178	Borrelia afzelii	Netherlands	skin	EM	2	46	7	36	24	23	31	23	30	23	30	75	165	2201192	482	1437789	266206
PFELB0179	Borrelia afzelii	Netherlands	skin	EM	2	50	7	36	24	24	277	22	29	23	28	1039	141	2096542	430	1454506	103790
PFELB0180	Borrelia burgdorferi	Netherlands	skin	EM multiple	1	9	3	22	1	5	8	1	18	11	10	40	124	1934738	319	1420728	165566
PFELB0181	Borrelia afzelii	Netherlands	skin	EM	2	65	7	37	24	24	31	22	29	23	29	73	182	1974514	279	1372802	168550
PFELB0182	Borrelia afzelii	Netherlands	skin	ACA	2	46	7	39	24	23	32	96	165	23	156		110	1933498	441	1469550	170818
PFELB0183	Borrelia afzelii	Netherlands	skin	EM	2	46	7	36	24	23	31	85	27	23	29	168	143	2165444	291	1394521	265551
PFELB0185	Borrelia afzelii	Netherlands	skin	EM	2	50	7	36	24	24	277	22	29	23	28	1039	211	2717168	189	1358096	100471
PFELB0186	Borrelia afzelii	Netherlands	skin	ACA	2	75	61	109	24	24	85	22	91	24	29	476	183	1703516	189	1279188	335025
PFELB0187	Borrelia burgdorferi	Netherlands	skin	EM	1	69	1		9	12	8	1	11	8	16		182	2383312	146	1243461	213388
PFELB0188	Borrelia bavariensis	Netherlands	skin	EM + Lyme carditis	4	57	12	41	26	27	37	28	35	26	32	84	210	1616794	255	1367142	213093
PFELB0189	Borrelia afzelii	Netherlands	skin	EM	2	65	7	37	24	24	31	22	29	23	28	263	144	2244980	192	1390186	119052
PFELB0190	Borrelia afzelii	Netherlands	skin	EM	2	46	7	36	24	23	31	23		23	30		224	2445342	205	1360708	215252
PFELB0191	Borrelia afzelii	Netherlands	skin	EM	2	50	7	109	24	24	286	22	29	23	28		222	2272404	186	1360158	168336
PFELB0192	Borrelia afzelii	Netherlands	skin	EM	2	65	7	109	24	23	89	96	27	23	28	467	91	1959130	209	1372188	78031
PFELB0193	Borrelia afzelii	Netherlands	skin	EM	2	65	7	36	24	23	31	23	30	23	30	75	143	2063734	190	1356602	163078
PFELB0194	Borrelia burgdorferi	Netherlands	skin	ACA + LNB	1	78	3	14	1	11	1	1	11	1	10	284	223	2671852	180	1316701	163203
PFELB0195	Borrelia afzelii	Netherlands	skin	EM	2	75	61	109	24	24	85	22	91	24	29	476	148	2440804	164	1331112	171101
PFELB0196	Borrelia afzelii	Netherlands	skin	EM	2	50	7	36	24	23	86	22	27	23	28	165	203	2715420	223	1379423	118931
PFELB0197	Borrelia afzelii	Netherlands	skin	EM	2	50	7	36	24	25	32	272	92	23	29		334	2737786	221	1321480	304104
PFELB0206	Borrelia burgdorferi	Belgium	blood	-	1	8	3	2	2		2	2	2	2	2		175	1889926	118	1198533	435615

## Sheet: Table S2
Isolate	pubMLST ID (https://pubmlst.org/organisms/borrelia-spp)	Genbank accession	Mendeley dataset DOI	Species	Country	Year	Source	in-silico OspA Type (IST)	ospA Allele	OspA Variant	clpA	clpX	nifS	pepX	pyrG	recG	rplB	uvrA	MLST	Contigs	Total length (bp)	N50 contig length (L50) (bp)
B31	1	N/A	N/A	Borrelia burgdorferi	United States	1982	tick	1	1	1	1	1	1	1	1	1	1	1	1	22	1521208	910724
B331	3	N/A	N/A	Borrelia burgdorferi	United States		human	1	8	3	2	2	1	2	2	2	2	2	16	19	1410009	904573
JD1	16	N/A	N/A	Borrelia burgdorferi	United States	1986	tick	1	5	4	5	7	5	1	6	1	4	9	11	21	1531091	922801
N40	25	N/A	N/A	Borrelia burgdorferi	United States	1988	tick	1	9	3	4	4	3	3	3	3	3	3	19	17	1339539	902191
20047	153	N/A	N/A	Borrelia garinii	France		tick_ricinus	3	55	11	40	25	26	36	27	34	25	31	82	11	1229416	906449
PBi	155	N/A	N/A	Borrelia bavariensis	Germany		human	4	57	12	41	26	27	37	28	35	26	32	84	15	2266773	904246
VS116	176	N/A	N/A	Borrelia valaisiana	Switzerland		tick	15	60	53	49	35	35	45	38	43	34	40	95	11	1322837	913294
bol26	1066	N/A	N/A	Borrelia burgdorferi	Italy	2003	human	1	11	3	14	1	11	119	1	1	1	10	332	20	1321434	170966
64b	1067	N/A	N/A	Borrelia burgdorferi	United States	2003	human	1	12	2	6	1	5	1	1	7	1	19	59	24	1485884	169176
ZS7	1068	N/A	N/A	Borrelia burgdorferi	Germany	1989	tick_ricinius	1	7	5	14	1	11	1	1	1	1	10	20	15	1345494	906707
72a	1070	N/A	N/A	Borrelia burgdorferi	United States	2003	human	1	9	3	9	1	1	7	1	6	1	10	14	19	1267789	170907
118a	1072	N/A	N/A	Borrelia burgdorferi	United States	2003	human	1	5	4	8	1	1	7	1	6	1	10	34	27	1453013	85309
29805	1073	N/A	N/A	Borrelia burgdorferi	United States	1993	tick	1	10	2	3	3	2	4	3	4	4	4	12	53	1344204	35743
94a	1074	N/A	N/A	Borrelia burgdorferi	United States	2003	human	1	5	4	7	6	6	1	1	5	5	5	18	25	1295451	169491
156a	1075	N/A	N/A	Borrelia burgdorferi	United States	2003	human	1	10	2	8	1	1	1	4	6	1	7	4	32	1469834	908814
HT59	1081	N/A	N/A	Borrelia garinii	Japan		tick_persulcatus	11	37	33	65	50	49	59	54	54	46	106	367	20	1216030	222839
N346	1082	N/A	N/A	Borrelia bavariensis	Japan		tick	9	33	29	153	108	110	135	76	72	115	71	386	42	1280991	222974
NT24	1087	N/A	N/A	Borrelia bavariensis	Japan		tick	10	29	25	60	45	64	54	50	46	108	45	371	19	1318124	906948
FujiP2	1090	N/A	N/A	Borrelia bavariensis	Japan		tick	10	29	25	60	45	64	54	50	46	108	45	371	61	1296849	223185
J-14	1117	N/A	N/A	Borrelia bavariensis	Japan		human	10	29	25	60	45	64	54	50	46	108	45	371	31	1325919	223018
J-15	1118	N/A	N/A	Borrelia bavariensis	Japan		human	9	30	26	146	105	105	131	131	129	111	115	381	48	1283014	86295
A91S	2699	N/A	N/A	Borrelia bavariensis	Netherlands	1996	human	4	57	12	41	26	27	37	28	35	26	32	84	15	1290614	905346
Arh913-2012	2700	N/A	N/A	Borrelia bavariensis	Russia	2012	tick	10	27	23	60	45	44	54	50	173	41	45	594	707	1450896	213376
Arh923-2012	2701	N/A	N/A	Borrelia bavariensis	Russia	2012	tick	10	28	24	56	42	41	51	47	46	38	42	128	157	1359624	222824
DK6	2702	N/A	N/A	Borrelia bavariensis	Denmark	1990	human	4	57	12	41	26	27	37	28	35	26	32	84	26	1246031	264747
J-20T	2707	N/A	N/A	Borrelia bavariensis	Japan		human	10	31	27	148	106	107	77	133	130	113	117	383	43	1306994	222819
Konnai-17	2708	N/A	N/A	Borrelia bavariensis	Japan	2011	tick	10	32	28	60	45	44	54	50	49	41	45	131	43	1300543	213343
Lubl25	2709	N/A	N/A	Borrelia bavariensis	Slovenia	1995	human	4	57	12	41	26	28	37	28	35	26	32	85	21	1287679	213202
PNeb	2711	N/A	N/A	Borrelia bavariensis	Germany	1988	human	4	57	12	41	26	27	37	28	35	26	32	84	15	1285902	271714
PNi	2712	N/A	N/A	Borrelia bavariensis	Germany	2000	human	4	57	12	41	26	27	37	28	35	26	32	84	21	1236164	222881
PRab	2713	N/A	N/A	Borrelia bavariensis	Austria	1994	human	4	57	12	41	26	27	37	28	35	26	32	84	59	1250677	52347
Prm965-2013	2714	N/A	N/A	Borrelia bavariensis	Russia	2013	tick	9	34	30	144	103	43	130	128	127	110	42	374	52	1307240	224675
Prm7019-12	2715	N/A	N/A	Borrelia bavariensis	Russia	2012	tick	9	35	31	317	282	43	282	291	313	270	281		57	1263897	213415
Prm7564	2716	N/A	N/A	Borrelia bavariensis	Russia		tick	10	28	24	56	42	41	51	47	149	38	42	433	51	1387681	213132
Prm7569	2717	N/A	N/A	Borrelia bavariensis	Russia		tick	9	34	30	144	103	43	130	128	127	110	42	374	82	1326003	222974
PRof	2718	N/A	N/A	Borrelia bavariensis	Germany	1989	human	4	57	12	41	26	27	37	28	35	26	32	84	31	1282460	213145
PTrob	2719	N/A	N/A	Borrelia bavariensis	Slovenia	1988	human	4	57	12	41	26	28	37	28	35	26	32	85	32	1294116	132397
PWin	2720	N/A	N/A	Borrelia bavariensis	Germany	1987	human	4	57	12	41	26	27	37	28	35	26	32	84	35	1308318	206236
PZwi	2721	N/A	N/A	Borrelia bavariensis	Germany	1994	human	4	57	12	41	26	28	37	28	35	26	32	85	29	1259118	206265
Ekb704-11	2724	N/A	N/A	Borrelia garinii	Russia	2011	tick_persulcatus	3	55	11	40	25	26	36	122	34	25	49	364	28	1270199	688964
Ekb701-11	2725	N/A	N/A	Borrelia garinii	Russia	2011	tick_persulcatus	5	64	13	171	134	78	149	149	120	131	141	431	74	1345473	213268
Ekb706-11	2726	N/A	N/A	Borrelia garinii	Russia	2011	tick_persulcatus	5	64	13	171	134	78	149	149	120	131	141	431	43	1311516	680037
Ekb712-11	2727	N/A	N/A	Borrelia garinii	Russia	2011	tick	12	36	32	67	51	51	61	56	55	47	51	154	18	1192446	677412
J-21	2729	N/A	N/A	Borrelia garinii	Japan		human	12	38	34	58	43	42	52	48	47	39	43	127	31	1241898	223430
Malouvrh	2731	N/A	N/A	Borrelia garinii	Slovenia	2006	human	6	25	21	43	28	30	90	87	36	28	34	180	20	1239385	222840
PBes	2732	N/A	N/A	Borrelia garinii	Germany	1989	human	7	39	35	95	74	34	96	89	78	77	85	251	28	1171391	213141
PBr	2733	N/A	N/A	Borrelia garinii	Germany	1985	human	3	53	9	48	34	34	44	37	42	33	39	244	42	1256103	94968
PFr	2734	N/A	N/A	Borrelia garinii	Germany	1995	human	3	53	9	48	34	34	44	37	42	33	39	244	494	1867943	44724
PHc	2735	N/A	N/A	Borrelia garinii	Germany	1996	human	6	22	18	42	27	29	38	29	36	27	33	86	55	1240522	207825
PHez	2736	N/A	N/A	Borrelia garinii	Germany	1994	human	6	22	18	42	27	29	38	29	36	27	33	86	37	1202470	213068
PKi	2737	N/A	N/A	Borrelia garinii	Germany	1992	human	8	40	36	99	77	81	91	88	84	82	33	245	33	1221178	234794
PMe	2738	N/A	N/A	Borrelia garinii	Germany	1988	human	5	18	14	112	80	78	99	81	39	79	87	246	17	1208564	223362
PMit	2740	N/A	N/A	Borrelia garinii	Germany	1997	human	6	22	18	42	27	29	92	29	36	27	33	177	42	1271049	80881
PNov	2741	N/A	N/A	Borrelia garinii	Slovenia	1990	human	6	25	21	43	28	30	90	87	36	28	34	180	37	1261616	222829
POhm	2742	N/A	N/A	Borrelia garinii	Germany	1991	human	6	22	18	42	27	29	38	29	36	27	33	86	60	1270016	94172
PSoR	2743	N/A	N/A	Borrelia garinii	Germany	1989	human	6	22	18	42	27	29	38	29	36	27	33	86	24	1224210	223019
PStg	2744	N/A	N/A	Borrelia garinii	Germany	1996	human	6	24	20	43	28	30	90	82	36	28	34	179	25	1146002	222834
PUI	2745	N/A	N/A	Borrelia garinii	Germany	1999	human	6	23	19	112	80	78	96	81	39	145	33	578	33	1262295	223579
Tmsk1187-2013	2746	N/A	N/A	Borrelia garinii	Russia	2013	tick_pavlovskyi	3	41	9	193	76	34	165	172	180	149	164	614	22	1199484	223087
Tmsk1188-2013	2747	N/A	N/A	Borrelia garinii	Russia	2013	tick_pavlovskyi	11	42	37		157	141	163	173	54	150	165		13	1193909	692730
Tmsk1190-2013	2747	N/A	N/A	Borrelia garinii	Russia	2013	tick_pavlovskyi	5	21	17	192	80	78	164	171	179	148	33	613	32	1257479	223068
Tmsk1189-2013	2748	N/A	N/A	Borrelia garinii	Russia	2013	tick	5	19	15	195	158	142	149	108	181	151	166	616	89	1310607	131646
Tmsk1192-2013	2750	N/A	N/A	Borrelia garinii	Russia	2013	tick	5	20	16	112	80	140	96	149	178	147	87	612	42	1272267	214846
Tmsk1193-2013	2751	N/A	N/A	Borrelia garinii	Russia	2013	tick_pavlovskyi	3	43	38		159		166		182	42			474	1343086	3479
Tmsk1218-2013	2752	N/A	N/A	Borrelia garinii	Russia	2013	tick	5	21	17	196	160	144	91	149	183	152	168	618	43	1226251	666010
FNG1-9	2753	N/A	N/A	Borrelia garinii	Norway	2017	tick_uriae	3	54	10	185	147	134	160	34	170	144	161	575	32	1164914	223121
17-63	2754	N/A	N/A	Borrelia garinii	Norway	2017	tick_uriae	3	44	39		190	195	36	208	216	181	266		28	1120632	160072
17-59N1	2755	N/A	N/A	Borrelia garinii	Norway	2017	tick_uriae	3	54	10	185	147	134	160	34	170	144	161	575	23	1127244	197894
17-58N4	2756	N/A	N/A	Borrelia garinii	Norway	2017	tick_uriae	3	54	10	185	147	134	160	34	170	144	225	804	23	1173052	223067
17-29-22-5	2757	N/A	N/A	Borrelia garinii	Norway	2017	tick_uriae	3	54	10	185	147	134	160	34	170	144	161	575	37	1134659	122593
HO14	2761	N/A	N/A	Borrelia japonica	Japan		tick	-	48	43	178	124	117	142	140	140	121	132	453	42	1172961	696045
K78	2765	N/A	N/A	Borrelia afzelii	Austria	2014	human	2	46	7	109	94	24	34	21	29	99	28	335	14	1309078	905949
PKo	2767	N/A	N/A	Borrelia afzelii	Germany	1984	human	2	50	7	36	24	23	29	20	28	23	29	71	18	1404288	903609
BO23	2768	N/A	N/A	Borrelia afzelii	Germany	1995	human	2	50	7	109	24	23	32	25	32	23	29	698	32	1259498	905394
ACA-1	2769	N/A	N/A	Borrelia afzelii	Sweden		human	2	46	7	37	24	24	89	22	220	23	28		16	1353819	436767
DN127-Cl9-2_P7	2773	N/A	N/A	Borrelia bissettiae	USA		tick	-	4	47	117	69	68	102	99	74	83	89		17	1403443	900755
B31_NRZ	2775	N/A	N/A	Borrelia burgdorferi	United States	1982	tick	1	1	1	1	1	1	1	1	1	1	1	1	13	1341182	909921
PAbe	2778	N/A	N/A	Borrelia burgdorferi	Germany	1997	human	1	1	1	1	1	1	1	1	1	1	1	1	11	1301554	910728
PAli	2779	N/A	N/A	Borrelia burgdorferi	Germany	1994	human	1	1	1	1	1	1	1	1	1	1	1	1	12	1288112	909921
MM1	2780	N/A	N/A	Borrelia burgdorferi	United States	1983	animal_mouse	1	6	48	7	6	236	265	1	5	5	5	928	16	1280240	908512
FDAARGOS_196	2784	N/A	N/A	Borrelia burgdorferi	United States	1981	tick	1	1	1	1	1	1	1	1	1	1	1	1	12	1340423	911226
ca_11_2a	2792	N/A	N/A	Borrelia burgdorferi	United States	1985	tick_pacificus	1	13	6	8	1		120	1	18	1	7		26	1294354	83077
WI91_23	2793	N/A	N/A	Borrelia burgdorferi	United States	1991	bird	1	14	3	12	2	1	2	1	16	2	2	228	54	1427907	36967
80a	2795	N/A	N/A	Borrelia burgdorferi	United States		human	1	15	2		5	4	6	1	6	1	6		178	1732051	51018
CIP 103362	2796	N/A	N/A	Borrelia garinii	France	1992	tick_ricinus	3	55	11	40	25	26	36	27	34	25	31	82	12	1156110	905638
935	2797	N/A	N/A	Borrelia garinii	South Korea	1993	tick_persulcatus	11	56	49	242	203	29	215	221	232	196	216	737	7	1176739	918136
Far04	2798	N/A	N/A	Borrelia garinii	Denmark		puffin	3	54	10	185	147	134	160	34	170	144	161	575	39	1126518	43592
MN14-1420	2799	N/A	N/A	Borrelia mayonii	USA	2014	human	14	16	50	218	182	166	191	201	209	174	193	674	16	1311545	904387
MN14-1539	2800	N/A	N/A	Borrelia mayonii	USA	2014	human	14	16	50	218	182	166	191	202	209	174	193	675	15	1302058	904387
A14S	2801	N/A	N/A	Borrelia spielmanii	Netherlands	1992	human	13	58	51	94	72	71	84	80	75	72	76	159	43	1247407	178845
PLad	N/A	GCA_014525705.1	N/A	Borrelia bavariensis	Germany	2000	human	4	57	12	41	26	27	37	28	35	26	32	84	18	1304832	904930
PBN	N/A	GCA_014525745.1	N/A	Borrelia bavariensis	Germany	1999	human	4	57	12	41	26	27	37	28	35	26	32	84	16	1272664	902196
PHerI	N/A	GCA_014525755.1	N/A	Borrelia bavariensis	Germany	1989	human	4	57	12	41	26	27	37	28	35	26	32	84	13	1287006	905236
PBar	N/A	GCA_014525785.1	N/A	Borrelia bavariensis	Germany	1988	human	4	57	12	41	26	27	37	28	35	26	32	84	16	1282080	904602
PBaeII	N/A	GCA_014525805.1	N/A	Borrelia bavariensis	Germany	1990	human	4	57	12	41	26		37	28	35	26	32		18	1239947	894779
PBaeI	N/A	GCA_014525815.1	N/A	Borrelia bavariensis	Germany	1990	human	4	57	12	41	26	27	37	28	35	26	32	84	19	1258731	905408
61VB2	N/A	GCA_014526025.1	N/A	Borrelia bavariensis	Germany		tick	4	57	12	41	26	27	37	28	35	26	32	84	33	1244033	905344
TWA	N/A	GCA_017910995.1	N/A	Borrelia garinii	Germany	1989	tick	6	24	20	43	28	30	90	82	36	28	34	179	99	1272106	212896
TSK5	N/A	GCA_017911015.1	N/A	Borrelia garinii	Slovakia	2014	tick	6	71	62	43	28	30	39		36	28	34		113	1259493	634541
IPT144	N/A	GCA_017911025.1	N/A	Borrelia garinii	France	2005	tick	6	22	18	42	27	29	38	29	36	27	33	86	222	1329149	213101
IPT14	N/A	GCA_017911065.1	N/A	Borrelia valaisiana	France	2003	tick	15	60	53	49	35	35	45	38	43	35	40	96	234	1298163	913746
TSK39	N/A	GCA_017911175.1	N/A	Borrelia garinii	Slovakia	2014	tick	6	22	18	42	27	29	38	29	36	27	33	86	234	1362288	391895
T17b	N/A	GCA_017911215.1	N/A	Borrelia garinii	Germany	1984	tick	6	25	21	43	28	30	90	87	36	28	34	180	99	1249902	179565
TLSII	N/A	GCA_017911225.1	N/A	Borrelia garinii	Germany	1984	tick	6	25	21	43	28	30	90	87	36	28	34	180	74	1235418	213318
T24	N/A	GCA_017911275.1	N/A	Borrelia garinii	Germany	1984	tick	3	53	9	48	34	34	44	37	42	33	39	244	99	1271108	692729
IPT96	N/A	GCA_017911295.1	N/A	Borrelia garinii	France	2004	tick	3	53	9	48	34	34	44	37	42	33	39	244	147	1279448	392206
IPT92	N/A	GCA_017911315.1	N/A	Borrelia burgdorferi	France	2004	tick	1	7	5	14	1	11	1	1	1	1	10	20	108	1288758	224633
L8	N/A	GCA_017911325.1	N/A	Borrelia garinii	Germany	1986	tick	6	22	18	42	27	29	38	29	36	27	33	86	125	1267211	213109
IPT91	N/A	GCA_017911375.1	N/A	Borrelia garinii	France	2004	tick	3	53	9	48	34	34	44	37	42	33	39	244	161	1321454	391670
IPT89	N/A	GCA_017911385.1	N/A	Borrelia garinii	France	2004	tick	6	22	18	42	27	29	38	29	36	27	33	86	92	1240995	392096
IPT85	N/A	GCA_017911415.1	N/A	Borrelia valaisiana	France	2004	tick	15	59	52	49	35	35	45	38	43	35	40	96	131	1270384	923070
IPT77	N/A	GCA_017911445.1	N/A	Borrelia burgdorferi	France	2004	tick	1	69	1	15	9	12	8	1	11	8	16	24	155	1233930	227097
IPT76	N/A	GCA_017911475.1	N/A	Borrelia garinii	France	2004	tick	6	71	62	43	28	30	39	30	36	28	34	88	231	1401001	178988
IPT34	N/A	GCA_017911495.1	N/A	Borrelia garinii	France	2003	tick	3	101	80	47	32	33	42	35	88	32	36	189	223	1242423	213260
IPT75	N/A	GCA_017911505.1	N/A	Borrelia garinii	France	2004	tick	-	107	85	42	27	29	38	29	36	27	33	86	179	1281501	213195
IPT32	N/A	GCA_017911535.1	N/A	Borrelia garinii	France	2003	tick	6	102	18	42	27	29	38	29	36	27	33	86	690	1681919	69008
IPT74	N/A	GCA_017911545.1	N/A	Borrelia garinii	France	2004	tick	6	22	18	44		31	40	31	37	29	35		644	1506238	8559
IPT31	N/A	GCA_017911575.1	N/A	Borrelia valaisiana	France	2003	tick	15	59	52	50	36	36	45	38	44	35	40	97	282	1384834	912950
IPT201	N/A	GCA_017911585.1	N/A	Borrelia valaisiana	France	2006	tick	15	60	53	50	39	36	45	38	44	35	40	102	197	1292819	913300
IPT200	N/A	GCA_017911615.1	N/A	Borrelia garinii	France	2006	tick	6	103	81	42	27	29	38	29	36	27	33	86	144	1204483	392522
IPT189	N/A	GCA_017911635.1	N/A	Borrelia garinii	France	2006	tick	6	71	62	43	28	30	39	30	36	28	34	88	540	1541138	30426
IPT188	N/A	GCA_017911665.1	N/A	Borrelia valaisiana	France	2006	tick	15	59	52	50	36	36	45	38	44	35	40	97	229	1364071	699840
IPT195	N/A	GCA_017911675.1	N/A	Borrelia garinii	France	2006	tick	6	71	62	43	28	30	39	30	36	28	34	88	681	1614128	58708
IPT186	N/A	GCA_017911715.1	N/A	Borrelia valaisiana	France	2006	tick	15	59	52	50	36	36	45	38	44	35	40	97	117	1315139	699448
IPT177	N/A	GCA_017911735.1	N/A	Borrelia valaisiana	France	2005	tick	15	59	52	50	36	36	45	38	44	35	40	97	320	1381204	213326
IPT184	N/A	GCA_017911745.1	N/A	Borrelia valaisiana	France	2006	tick	15	60	53	50	39	36	45	38	44	35	40	102	197	1281816	913531
IPT178	N/A	GCA_017911775.1	N/A	Borrelia garinii	France	2005	tick	3	53	9	48	34	34	44	37	42	33	39	244	225	1338486	391090
IPT176	N/A	GCA_017911785.1	N/A	Borrelia garinii	France	2005	tick	3	74	64	47	73	33	42	91	76	32	36	187	243	1303765	213347
IPT174	N/A	GCA_017911835.1	N/A	Borrelia valaisiana	France	2005	tick	15	104	82	49	35	35	45	38	43	35	40	96	200	1262728	913452
IPT167	N/A	GCA_017911845.1	N/A	Borrelia garinii	France	2005	tick	6	22	18	42	27	29	38	29	36	27	33	86	476	1445293	178778
IPT161	N/A	GCA_017911865.1	N/A	Borrelia garinii	France	2005	tick	6	71	62	43	28	30	39	30	36	28	34	88	190	1308251	213187
IPT160	N/A	GCA_017911915.1	N/A	Borrelia valaisiana	France	2005	tick	15	60	53	49	35	35	45	38	43	35	40	96	317	1380585	221708
IPT150	N/A	GCA_017911945.1	N/A	Borrelia garinii	France	2005	tick	6	71	62	43	28	30	39	30	36	28	34	88	303	1352435	179125
IPT158	N/A	GCA_017911955.1	N/A	Borrelia garinii	France	2005	tick	6	71	62	43	28	30	39	30	36	28	34	88	209	1330948	213213
IPT155	N/A	GCA_017911995.1	N/A	Borrelia garinii	France	2005	tick	6	105	83	44	29	31	40	31	37	80	35	184	747	1675817	41314
IPT145	N/A	GCA_017912015.1	N/A	Borrelia garinii	France	2005	tick	6	71	62	43	28	30	39	30	36	28	34	88	266	1343911	178006
IPT139	N/A	GCA_017912035.1	N/A	Borrelia garinii	France	2004	tick	3	66	58	45	30	32	41	32	38	30	36	90	56	1178336	213240
IPT134	N/A	GCA_017912055.1	N/A	Borrelia garinii	France	2004	tick	6	24	20	43	28	30	90	82	36	28	34	179	92	1274130	846235
IPT136	N/A	GCA_017912065.1	N/A	Borrelia garinii	France	2004	tick	6	24	20	43	28	30	90	82	36	28	34	179	215	1300947	392133
IPT123	N/A	GCA_017912085.1	N/A	Borrelia garinii	France	2004	tick	3	53	9	48	34	34	44	37	42	33	39	244	124	1290363	213148
IPT116	N/A	GCA_017912135.1	N/A	Borrelia garinii	France	2004	tick	3	55	11	40	25	26	36	27	34	25	31	82	274	1352228	213118
IPT114	N/A	GCA_017912175.1	N/A	Borrelia garinii	France	2004	tick	6	71	62	43	28	30	39	30	36	28	34	88	82	1237553	213211
IPT108	N/A	GCA_017912185.1	N/A	Borrelia garinii	France	2004	tick	3	55	11	40	25	26	36	27	34	25	31	82	129	1268583	692445
IPT111	N/A	GCA_017912205.1	N/A	Borrelia valaisiana	France	2004	tick	16	108	86	49	35	35	46	38	43	35	40	98	212	1307237	699375
IBS9	N/A	GCA_017912235.1	N/A	Borrelia garinii	France	2001	human	6	22	18	42	27	29	38	29	36	27	33	86	112	1226727	213613
IPT106	N/A	GCA_017912255.1	N/A	Borrelia garinii	France	2004	tick	5	18	14	112	80	78	99	81	39	79	87	246	297	1297884	179047
IBS7	N/A	GCA_017912275.1	N/A	Borrelia garinii	France	1999	human	5	18	14	112	80	78	99	81	39	79	87	246	87	1211038	680592
IBS8	N/A	GCA_017912295.1	N/A	Borrelia garinii	France	2000	human	7	39	35	95	74	34	96	89	78	77	85	251	66	1174557	213098
IBS59	N/A	GCA_017912305.1	N/A	Borrelia bavariensis	France		human	4	57	12	41	26	27	37	28	35	26	32	84	79	1248022	271754
IBS6	N/A	GCA_017912335.1	N/A	Borrelia garinii	France	1998	human	6	22	18	42	27	29	92	29	36	27	33	177	128	1271693	213199
IBS35	N/A	GCA_017912345.1	N/A	Borrelia garinii	France	2010	human	5	106	84	42	27	29	38	29	36	27	82	173	104	1267622	213208
IBS20	N/A	GCA_017912375.1	N/A	Borrelia garinii	France	2008	human	4	57	12	41	26	28	37	28	35	26	32	85	159	1239280	271547
IBS29	N/A	GCA_017912395.1	N/A	Borrelia garinii	France	2009	human	5	18	14	112	80	78	99	81	39	79	87	246	86	1218436	272198
IBS3	N/A	GCA_017912405.1	N/A	Borrelia garinii	France	1997	human	4	57	12	41	26	27	37	28	35	26	32	84	144	1269967	271622
IBS18	N/A	GCA_017912435.1	N/A	Borrelia garinii	France	2008	human	6	22	18	42	27	29	38	29	36	27	33	86	78	1225209	724674
IBS2	N/A	GCA_017912455.1	N/A	Borrelia garinii	France	1997	human	5	18	14	112	80	78	99	81	39	79	87	246	199	1237206	681067
103B2	N/A	GCA_017912495.1	N/A	Borrelia garinii	Germany	1988	tick	6	22	18	42	27	29	92	29	36	27	33	177	59	1123704	213098
3B56	N/A	GCA_017912515.1	N/A	Borrelia garinii	Germany		tick	6	100	79	42		29	38	29					1391	1685592	2130
SV1	N/A	GCA_000181875.2	N/A	Borrelia finlandensis	Finland	2008	tick_ricinius	-	109	87	161	8	10	10	9	137	7	129	414	16	1281782	179974
IPT102	N/A	GCA_018282055.1	N/A	Borrelia valaisiana	France	2004	tick	15	104	82	49	35	35	45	38	43	35	40	96	27	1254789	913137
A104S	N/A	GCA_018831565.1	N/A	Borrelia bavariensis	Netherlands	1996	human	4	57	12	41	26	27	37	28	35	26	32	84	14	1315446	902339
Bb16-93	N/A	GCA_002995865.1	N/A	Borrelia burgdorferi	Canada	2016	tick	1	68	3	155	5	4	1	5	197	1	12	641	44	1326773	902774
Bb16-60-1	N/A	GCA_002995885.1	N/A	Borrelia burgdorferi	Canada	2016	tick	1	92	4	18	12	1	11	2	15	1	2	29	50	1306795	912332
Bb16-49	N/A	GCA_002995905.1	N/A	Borrelia burgdorferi	Canada	2016	tick	1	14	3	8	1	1	1	4	16	1	7	32	58	1308429	909772
Bb16-71-2	N/A	GCA_002995915.1	N/A	Borrelia burgdorferi	Canada	2016	tick	1	9	3	4	4	3	19	3	3	3	3	44	50	1309226	899098
Bb16-66	N/A	GCA_002995935.1	N/A	Borrelia burgdorferi	Canada	2016	tick	1	78	3	107	2	1	95	2	18	4	3	237	36	1273931	902716
Bb16-54	N/A	GCA_002995965.1	N/A	Borrelia burgdorferi	Canada	2016	tick	1	96	4	244	2	1	2	1	16	4	2	741	54	1310911	903176
Bb16-250	N/A	GCA_002995985.1	N/A	Borrelia burgdorferi	Canada	2016	tick	1	10	2	3	3	2	4	3	4	4	4	12	37	1294902	902872
Bb16-47	N/A	GCA_002996005.1	N/A	Borrelia burgdorferi	Canada	2016	tick	1	95	76	19	1	5	1	2	1	1	10	30	49	1312590	909965
Bb16-268	N/A	GCA_002996025.1	N/A	Borrelia burgdorferi	Canada	2016	tick	1	9	3	9	1	1	7	1	6	1	10	14	39	1245126	909876
Bb16-249	N/A	GCA_002996045.1	N/A	Borrelia burgdorferi	Canada	2016	tick	1	10	2	8	1	1	1	4	6	1	7	4	57	1339285	906016
Bb16-193-2	N/A	GCA_002996085.1	N/A	Borrelia burgdorferi	Canada	2016	tick	1	8	3	2	2	1	2	2	2	2	2	16	72	1347410	902543
Bb16-178-2	N/A	GCA_002996105.1	N/A	Borrelia burgdorferi	Canada	2016	tick	1	10	2	3	3	2	4	3	4	4	4	12	34	1272906	903046
Bb16-182	N/A	GCA_002996125.1	N/A	Borrelia burgdorferi	Canada	2016	tick	1	10	2	4	1		1	1	6	1	7		49	1329776	909674
Bb16-175	N/A	GCA_002996145.1	N/A	Borrelia burgdorferi	Canada	2016	tick	1	10	2	4	1	1	1	1	6	1	7	3	52	1327503	903144
Bb16-174	N/A	GCA_002996165.1	N/A	Borrelia burgdorferi	Canada	2016	tick	1	5	4	7	6	12	1	1	5	5	5	37	41	1257349	910083
Bb16-163	N/A	GCA_002996175.1	N/A	Borrelia burgdorferi	Canada	2016	tick	1	1	1	1	1	1	1	1	1	1	1	1	61	1386092	910351
Bb16-170	N/A	GCA_002996185.1	N/A	Borrelia burgdorferi	Canada	2016	tick	1	10	2	4	1	1	1	1	6	1	7	3	52	1328922	903062
Bb16-149	N/A	GCA_002996225.1	N/A	Borrelia burgdorferi	Canada	2016	tick	1	10	2	4	1	1	1	1	6	1	7	3	51	1330081	903159
Bb16-145	N/A	GCA_002996245.1	N/A	Borrelia burgdorferi	Canada	2016	tick	1	9	3	4	4	3	3	3	3	3	3	19	40	1319731	902450
Bb16-135	N/A	GCA_002996265.1	N/A	Borrelia burgdorferi	Canada	2016	tick	1	93	48	14	1	5	2	2	1	1	10	530	49	1282451	910205
Bb16-142	N/A	GCA_002996275.1	N/A	Borrelia burgdorferi	Canada	2016	tick	1	10	2	4	1	1	1	1	6	1	7	3	54	1312984	907013
Bb16-139	N/A	GCA_002996285.1	N/A	Borrelia burgdorferi	Canada	2016	tick	1	10	2	3	3	2	2	3	4	4	4	221	42	1296554	902881
Bb16-133	N/A	GCA_002996305.1	N/A	Borrelia burgdorferi	Canada	2016	tick	1	9	3	4	4	3	3	3	21	6	3	43	44	1274264	902882
Bb16-130	N/A	GCA_002996345.1	N/A	Borrelia burgdorferi	Canada	2016	tick	1	9	3	4	4	3	3	3	21	6	3	43	48	1246332	902435
Bb16-128	N/A	GCA_002996365.1	N/A	Borrelia burgdorferi	Canada	2016	tick	1	9	3	4	4	3	3	3	21	6	3	43	45	1278399	902646
Bb16-122	N/A	GCA_002996385.1	N/A	Borrelia burgdorferi	Canada	2016	tick	1	5	4	23	1	17	20	2	1	1	10	55	47	1335473	909992
Bb16-112	N/A	GCA_002996395.1	N/A	Borrelia burgdorferi	Canada	2016	tick	1	78	3	107	2	1	95	2	18	4	3	237	39	1286661	902747
Bb16-110	N/A	GCA_002996405.1	N/A	Borrelia burgdorferi	Canada	2016	tick	1	96	4	244	2	1	2	1	16	4	2	741	49	1280782	902945
Bb16-111	N/A	GCA_002996445.1	N/A	Borrelia burgdorferi	Canada	2016	tick	1	5	4	18	12	1	11	2	15	1	2	29	51	1300242	903043
Bb16-90-2	N/A	GCA_002996465.1	N/A	Borrelia burgdorferi	Canada	2016	tick	1	15	2	20	4	3	3	3	18	3	3	229	46	1294356	899030
Bb16-87	N/A	GCA_002996475.1	N/A	Borrelia burgdorferi	Canada	2016	tick	1	14	3	8	1	1	1	5	6	1	7	740	48	1259056	905868
Bb16-85	N/A	GCA_002996485.1	N/A	Borrelia burgdorferi	Canada	2016	tick	1	9	3	20	4	3	3	3	3	3	3	31	48	1308265	902830
Bb16-105	N/A	GCA_002996525.1	N/A	Borrelia burgdorferi	Canada	2016	tick	1	14	3	8	1	1	1	4	16	1	7	32	54	1294380	909754
Bb16-80	N/A	GCA_002996545.1	N/A	Borrelia burgdorferi	Canada	2016	tick	1	14	3	8	1	15	94	2	20	96	7	268	38	1335835	909757
Bb16-74-1	N/A	GCA_002996565.1	N/A	Borrelia burgdorferi	Canada	2016	tick	1	93	48	14	1	5	2	2	1	1	10	530	57	1323861	910366
Bb16-62	N/A	GCA_002996585.1	N/A	Borrelia burgdorferi	Canada	2016	tick	1	5	4	18	12	1	11	2	15	1	2	29	46	1293476	900013
Bb16-59-1	N/A	GCA_002996605.1	N/A	Borrelia burgdorferi	Canada	2016	tick	1	12	2	8	1	15	8	12	20	1	7	51	49	1359823	909679
Bb16-57-1	N/A	GCA_002996625.1	N/A	Borrelia burgdorferi	Canada	2016	tick	1	92	4	18	12	1	11	2	15	1	2	29	47	1295810	912601
Bb16-55-1	N/A	GCA_002996645.1	N/A	Borrelia burgdorferi	Canada	2016	tick	1	94	75	7	6	12	1	2	5	5	5	46	45	1291088	910063
Bb16-52	N/A	GCA_002996685.1	N/A	Borrelia burgdorferi	Canada	2016	tick	1	9	3	20	4	3	3	3	3	3	3	31	46	1298715	902473
Bb16-33-3	N/A	GCA_002996705.1	N/A	Borrelia burgdorferi	Canada	2016	tick	1	95	76	5	5	4	114	1	15	1	6	302	34	1250952	902806
Bb16-202	N/A	GCA_002996715.1	N/A	Borrelia burgdorferi	Canada	2016	tick	1	8	3	2	2	1	2	2	2	2	2	16	60	1343160	902430
Bb16-188	N/A	GCA_002996745.1	N/A	Borrelia burgdorferi	Canada	2016	tick	1	10	2	8	1	1	1	4	6	1	7	4	58	1316839	902869
Bb16-186	N/A	GCA_002996785.1	N/A	Borrelia burgdorferi	Canada	2016	tick	1	10	2	4	1	1	1	1	6	1	7	3	52	1299537	902759
Bb16-184	N/A	GCA_002996795.1	N/A	Borrelia burgdorferi	Canada	2016	tick	1	10	2	4	1	1	1	1	6	1	7	3	54	1341302	903198
Bb16-183	N/A	GCA_002996845.1	N/A	Borrelia burgdorferi	Canada	2016	tick	1	10	2	8	1	1	1	4	6	1	7	4	66	1301358	902934
Bb16-181	N/A	GCA_002996865.1	N/A	Borrelia burgdorferi	Canada	2016	tick	1	9	3	4	4	3	3	3	3	3	3	19	43	1305905	902480
Bb16-178-1	N/A	GCA_002996895.1	N/A	Borrelia burgdorferi	Canada	2016	tick	1	10	2	4	1	1	1	1	6	1	7	3	54	1336961	902948
Bb16-150	N/A	GCA_002996925.1	N/A	Borrelia burgdorferi	Canada	2016	tick	1	9	3	4	4	3	3	3	3	3	3	19	40	1324077	902272
Bb16-167	N/A	GCA_002996965.1	N/A	Borrelia burgdorferi	Canada	2016	tick	1	10	2	3	3	2	4	3	4	4	4	12	46	1309946	903104
Bb16-164	N/A	GCA_002996985.1	N/A	Borrelia burgdorferi	Canada	2016	tick	1	8	3	2	2		2	2	2	2	2		66	1363936	899509
Bb16-146	N/A	GCA_002997025.1	N/A	Borrelia burgdorferi	Canada	2016	tick	1	10	2	4	1	1	1	1	6	1	7	3	51	1308808	902999
Bb16-138	N/A	GCA_002997045.1	N/A	Borrelia burgdorferi	Canada	2016	tick	1	9	3	4	4	3	3	3	21	6	3	43	44	1268851	902392
Bb16-132	N/A	GCA_002997065.1	N/A	Borrelia burgdorferi	Canada	2016	tick	1	10	2	3	3	2	2	3	4	4	4	221	39	1295269	903184
Bb16-136	N/A	GCA_002997085.1	N/A	Borrelia burgdorferi	Canada	2016	tick	1	78	3	12	2	1	2	1	16	76	2	227	47	1294729	903319
Bb16-134	N/A	GCA_002997105.1	N/A	Borrelia burgdorferi	Canada	2016	tick	1	9	3	4	4	3	3	3	21	6	3	43	41	1270078	902524
Bb16-23-2	N/A	GCA_002997145.1	N/A	Borrelia burgdorferi	Canada	2016	tick	1	94	75	7	6	12	1	2	5	5	5	46	47	1300024	910005
Bb16-126	N/A	GCA_002997165.1	N/A	Borrelia burgdorferi	Canada	2016	tick	1	10	2	4	4	3	3	3	21	6	3	43	39	1287181	902186
Bb16-22-2	N/A	GCA_002997185.1	N/A	Borrelia burgdorferi	Canada	2016	tick	1	96	4	23	1	17	20	2	1	1	10	55	56	1330695	909902
Bb16-17-1	N/A	GCA_002997205.1	N/A	Borrelia burgdorferi	Canada	2016	tick	1	10	2	3	3	2	2	3	4	4	4	221	38	1294809	902885
Bb16-16-1	N/A	GCA_002997245.1	N/A	Borrelia burgdorferi	Canada	2016	tick	1	94	75	7	6	12	1	2	5	5	5	46	38	1272549	910101
Bb16-15-2	N/A	GCA_002997265.1	N/A	Borrelia burgdorferi	Canada	2016	tick	1	94	75	7	6	12	1	2	5	5	5	46	45	1287751	909692
Bb16-10-2	N/A	GCA_002997285.1	N/A	Borrelia burgdorferi	Canada	2016	tick	1	14	3	8	1	1	1	4	16	1	7	32	50	1294153	909609
FP1	N/A	SRR3439762	N/A	Borrelia afzelii	China		human	2	98	7	35	24	23	49	44	27	23	28	106	199	1189811	118798
QX-S13	N/A	SRR3439770	N/A	Borrelia yangtzensis	China		mouse	17	99	78	82	61	60	73	68	68	61	64	149	260	1203538	179018
PD91	N/A	SRR3439941	N/A	Borrelia garinii	China		human	10	97	77	60	45	44	54	50	46		45		203	1205049	92707
GEHERAF2403	N/A	SAMN18753465	10.17632/xy8wt4ty8f.1	Borrelia garinii	Germany	2019	tick_ricinius	3	13	9									N/A (lp54 only)	1	56998	N/A
GEHERN151	N/A	SAMN18753460	10.17632/xy8wt4ty8f.1	Borrelia garinii	Germany	2018	tick_ricinius	7	110	88									N/A (lp54 only)	1	56887	N/A
GEOBEN020	N/A	SAMN18753459	10.17632/xy8wt4ty8f.1	Borrelia garinii	Germany	2018	tick_ricinius	6	22	18									N/A (lp54 only)	1	58866	N/A
GESTAAF1947	N/A	SAMN18753463	10.17632/xy8wt4ty8f.1	Borrelia garinii	Germany	2019	tick_ricinius	6	111	89									N/A (lp54 only)	1	57145	N/A
GESTAAF1951	N/A	SAMN18753487	10.17632/xy8wt4ty8f.1	Borrelia afzelii	Germany	2019	tick_ricinius	2	11	7									N/A (lp54 only)	1	55299	N/A
GESTAAF2296	N/A	SAMN18753464	10.17632/xy8wt4ty8f.1	Borrelia garinii	Germany	2019	tick_ricinius		112	90									N/A (lp54 only)	1	56965	N/A
GESTAN171	N/A	SAMN18753486	10.17632/xy8wt4ty8f.1	Borrelia afzelii	Germany	2018	tick_ricinius	2	10	7									N/A (lp54 only)	1	54277	N/A
GESTAN298	N/A	SAMN18753461	10.17632/xy8wt4ty8f.1	Borrelia garinii	Germany	2018	tick_ricinius		107	85									N/A (lp54 only)	1	56039	N/A
GESTAN302	N/A	SAMN18753462	10.17632/xy8wt4ty8f.1	Borrelia garinii	Germany	2018	tick_ricinius	7	110	88									N/A (lp54 only)	1	56856	N/A
JAASAAF1010	N/A	SAMN18753466	10.17632/xy8wt4ty8f.1	Borrelia afzelii	Japan	2019	tick_persulcatus	2	88	7									N/A (lp54 only)	1	55566	N/A
JAASAAF1012	N/A	SAMN18753449	10.17632/xy8wt4ty8f.1	Borrelia garinii	Japan	2019	tick_persulcatus	12	89	34									N/A (lp54 only)	1	58400	N/A
JAASAAF1014	N/A	SAMN18753386	10.17632/xy8wt4ty8f.1	Borrelia bavariensis	Japan	2019	tick_persulcatus	10	113	91									N/A (lp54 only)	1	57483	N/A
JAASAAF1016	N/A	SAMN18753437	10.17632/xy8wt4ty8f.1	Borrelia bavariensis	Japan	2019	tick_persulcatus	10	28	24									N/A (lp54 only)	1	51046	N/A
JAASAAF1029	N/A	SAMN18753438	10.17632/xy8wt4ty8f.1	Borrelia bavariensis	Japan	2019	tick_persulcatus	10	80	67									N/A (lp54 only)	1	57533	N/A
JAASAAF1039	N/A	SAMN18753467	10.17632/xy8wt4ty8f.1	Borrelia afzelii	Japan	2019	tick_persulcatus	2	88	7									N/A (lp54 only)	1	55544	N/A
JAASAAF1040	N/A	SAMN18753450	10.17632/xy8wt4ty8f.1	Borrelia garinii	Japan	2019	tick_persulcatus	3	114	92									N/A (lp54 only)	1	58079	N/A
JAASAAF1041	N/A	SAMN18753451	10.17632/xy8wt4ty8f.1	Borrelia garinii	Japan	2019	tick_persulcatus	3	115	93									N/A (lp54 only)	1	56777	N/A
JAASAAM1058	N/A	SAMN18753452	10.17632/xy8wt4ty8f.1	Borrelia garinii	Japan	2019	tick_persulcatus	3	116	94									N/A (lp54 only)	1	58055	N/A
JAASAAM1060	N/A	SAMN18753453	10.17632/xy8wt4ty8f.1	Borrelia garinii	Japan	2019	tick_persulcatus	12	89	34									N/A (lp54 only)	1	58442	N/A
JAASAAM1063	N/A	SAMN18753454	10.17632/xy8wt4ty8f.1	Borrelia garinii	Japan	2019	tick_persulcatus	12	89	34									N/A (lp54 only)	1	58558	N/A
JAASAAM1086	N/A	SAMN18753455	10.17632/xy8wt4ty8f.1	Borrelia garinii	Japan	2019	tick_persulcatus	3	117	95									N/A (lp54 only)	1	57142	N/A
JAASAAM1087	N/A	SAMN18753456	10.17632/xy8wt4ty8f.1	Borrelia garinii	Japan	2019	tick_persulcatus	12	118	96									N/A (lp54 only)	1	58411	N/A
JAASAAM1091	N/A	SAMN18753439	10.17632/xy8wt4ty8f.1	Borrelia bavariensis	Japan	2019	tick_persulcatus	10	113	91									N/A (lp54 only)	1	51170	N/A
JAASAAM1092	N/A	SAMN18753468	10.17632/xy8wt4ty8f.1	Borrelia afzelii	Japan	2019	tick_persulcatus	2	12	8									N/A (lp54 only)	1	55469	N/A
JAASAAM1103	N/A	SAMN18753458	10.17632/xy8wt4ty8f.1	Borrelia garinii	Japan	2019	tick_persulcatus	3	121	38									N/A (lp54 only)	1	58069	N/A
JAASAAM1104	N/A	SAMN18753469	10.17632/xy8wt4ty8f.1	Borrelia afzelii	Japan	2019	tick_persulcatus	2	88	7									N/A (lp54 only)	1	54506	N/A
JAASAAM1114	N/A	SAMN18753441	10.17632/xy8wt4ty8f.1	Borrelia bavariensis	Japan	2019	tick_persulcatus	10	28	24									N/A (lp54 only)	1	57695	N/A
JANAGAF1137	N/A	SAMN18753470	10.17632/xy8wt4ty8f.1	Borrelia afzelii	Japan	2019	tick_persulcatus	2	122	8									N/A (lp54 only)	1	51748	N/A
JANAGAF1156	N/A	SAMN18753471	10.17632/xy8wt4ty8f.1	Borrelia afzelii	Japan	2019	tick_persulcatus	2	12	8									N/A (lp54 only)	1	55448	N/A
JANAGAF1163	N/A	SAMN18753472	10.17632/xy8wt4ty8f.1	Borrelia afzelii	Japan	2019	tick_persulcatus	2	12	8									N/A (lp54 only)	1	58284	N/A
JANAGAF1173	N/A	SAMN18753473	10.17632/xy8wt4ty8f.1	Borrelia afzelii	Japan	2019	tick_persulcatus	2	12	8									N/A (lp54 only)	1	58379	N/A
JANAGAF1182	N/A	SAMN18753474	10.17632/xy8wt4ty8f.1	Borrelia afzelii	Japan	2019	tick_persulcatus	2	12	8									N/A (lp54 only)	1	56730	N/A
JANAGAF1229	N/A	SAMN18753475	10.17632/xy8wt4ty8f.1	Borrelia afzelii	Japan	2019	tick_persulcatus	2	88	7									N/A (lp54 only)	1	56076	N/A
JANAGAF1248	N/A	SAMN18753476	10.17632/xy8wt4ty8f.1	Borrelia afzelii	Japan	2019	tick_persulcatus	2	88	7									N/A (lp54 only)	1	55282	N/A
JANAGAF1250	N/A	SAMN18753477	10.17632/xy8wt4ty8f.1	Borrelia afzelii	Japan	2019	tick_persulcatus	2	12	8									N/A (lp54 only)	1	55445	N/A
JANAGAF1390	N/A	SAMN18753484	10.17632/xy8wt4ty8f.1	Borrelia afzelii	Japan	2019	tick_persulcatus	2	12	8									N/A (lp54 only)	1	58315	N/A
JANAGAF1392	N/A	SAMN18753485	10.17632/xy8wt4ty8f.1	Borrelia afzelii	Japan	2019	tick_persulcatus	2	12	8									N/A (lp54 only)	1	60101	N/A
JANAGAM1261	N/A	SAMN18753478	10.17632/xy8wt4ty8f.1	Borrelia afzelii	Japan	2019	tick_persulcatus	2	12	8									N/A (lp54 only)	1	58278	N/A
JANAGAM1271	N/A	SAMN18753442	10.17632/xy8wt4ty8f.1	Borrelia bavariensis	Japan	2019	tick_persulcatus	10	29	25									N/A (lp54 only)	1	58614	N/A
JANAGAM1274	N/A	SAMN18753443	10.17632/xy8wt4ty8f.1	Borrelia bavariensis	Japan	2019	tick_persulcatus	10	29	25									N/A (lp54 only)	1	58457	N/A
JANAGAM1305	N/A	SAMN18753444	10.17632/xy8wt4ty8f.1	Borrelia bavariensis	Japan	2019	tick_persulcatus	10	29	25									N/A (lp54 only)	1	58578	N/A
JANAGAM1316	N/A	SAMN18753479	10.17632/xy8wt4ty8f.1	Borrelia afzelii	Japan	2019	tick_persulcatus	2	122	8									N/A (lp54 only)	1	60145	N/A
JANAGAM1325	N/A	SAMN18753480	10.17632/xy8wt4ty8f.1	Borrelia afzelii	Japan	2019	tick_persulcatus	2	88	7									N/A (lp54 only)	1	55286	N/A
JANAGAM1327	N/A	SAMN18753445	10.17632/xy8wt4ty8f.1	Borrelia bavariensis	Japan	2019	tick_persulcatus	10	29	25									N/A (lp54 only)	1	58617	N/A
JANAGAM1334	N/A	SAMN18753481	10.17632/xy8wt4ty8f.1	Borrelia afzelii	Japan	2019	tick_persulcatus	2	88	7									N/A (lp54 only)	1	55252	N/A
JANAGAM1340	N/A	SAMN18753482	10.17632/xy8wt4ty8f.1	Borrelia afzelii	Japan	2019	tick_persulcatus	2	88	7									N/A (lp54 only)	1	55238	N/A
JANAGAM1352	N/A	SAMN18753446	10.17632/xy8wt4ty8f.1	Borrelia bavariensis	Japan	2019	tick_persulcatus	10	28	24									N/A (lp54 only)	1	57573	N/A
JANAGAM1353	N/A	SAMN18753447	10.17632/xy8wt4ty8f.1	Borrelia bavariensis	Japan	2019	tick_persulcatus	10	28	24									N/A (lp54 only)	1	60089	N/A
JANAGAM1369	N/A	SAMN18753448	10.17632/xy8wt4ty8f.1	Borrelia bavariensis	Japan	2019	tick_persulcatus	10	29	25									N/A (lp54 only)	1	58645	N/A
JANAGAM1370	N/A	SAMN18753483	10.17632/xy8wt4ty8f.1	Borrelia afzelii	Japan	2019	tick_persulcatus	2	88	7									N/A (lp54 only)	1	55432	N/A
PKie	N/A	SAMN18917947	10.17632/xy8wt4ty8f.1	Borrelia garinii	Germany	1993	human	6	111	89									N/A (lp54 only)	1	58792	N/A
PSto	N/A	SAMN05328444	10.17632/xy8wt4ty8f.1	Borrelia afzelii	Germany	1986	human	2	119	97									N/A (lp54 only)	1	56514	N/A
U02	N/A	SAMN18917944	10.17632/xy8wt4ty8f.1	Borrelia garinii	Germany			3	13	9									N/A (lp54 only)	1	58915	N/A
U03	N/A	SAMN18917945	10.17632/xy8wt4ty8f.1	Borrelia garinii	Germany			7	39	35									N/A (lp54 only)	1	56853	N/A
U04	N/A	SAMN18917946	10.17632/xy8wt4ty8f.1	Borrelia garinii	Germany			6	22	18									N/A (lp54 only)	1	52459	N/A

## Sheet: Table S3
OspA Variant	Borrelia Genospecies	IST	Source of Strains/Genome Sequence	Strain
1	B. burgdorferi	1	NCBI	B31 (GCA_000008685.2 )
2	B. burgdorferi	1	NCBI	156a (GCA_000181555.2 )
3	B. burgdorferi	1	NCBI	Bol26 (GCA_000181575.2 )
4	B. burgdorferi	1	NCBI	JD1 (GCA_000166655.2 )
5	B. burgdorferi	1	NCBI	ZS7 (GCA_000021405.1)
6	B. burgdorferi	1	Borrelia PubMLST	CA11.2a (PubMLST ID 2792)
7	B. afzelii	2	NCBI	K78 (GCA_000962775.1 )
8	B. afzelii	2	NCBI	Tom3107 (GCA_000741005.1 )
9	B. garinii	3	NCBI	Pbr (GCA_000172275.2)
10	B. garinii	3	NCBI	Far04 (GCA_000172595.2 )
11	B. garinii	3	NCBI	CIP 103362 (GCA_001922545.1 )
12	B. bavariensis	4	NCBI	Pbi (GCA_000196215.1 )
13	B. garinii	5	Borrelia PubMLST	Ekb701-11 (PubMLST ID 2725)
14	B. garinii	5	Borrelia PubMLST	Pme (PubMLST ID 2738)
15	B. garinii	5	Borrelia PubMLST	Tmsk1189-2013 (PubMLST ID 2748)
16	B. garinii	5	Borrelia PubMLST	Tmsk1192-2013 (PubMLST 2750)
17	B. garinii	5	Borrelia PubMLST	Tmsk1218-2013 (PubMLST 2752)
18	B. garinii	6	Borrelia PubMLST	PMit (PubMLST ID 2740)
19	B. garinii	6	Borrelia PubMLST	PUI (PubMLST ID 2745)
20	B. garinii	6	Borrelia PubMLST	PStg (PubMLST ID 2744)
21	B. garinii	6	Borrelia PubMLST	PNov (PubMLST ID 2741)
22	B. garinii	7	NCBI	T25 (X80254.1)
23	B. bavariensis	10	Borrelia PubMLST	Arh913-2012 (PubMLST ID 2700)
24	B. bavariensis	10	Borrelia PubMLST	Arh923-2012 (PubMLST ID 2701)
25	B. bavariensis	10	Borrelia PubMLST	FujiP2 (PubMLST ID 2703)
26	B. bavariensis	9	Borrelia PubMLST	J-15 (PubMLST ID 2706)
27	B. bavariensis	10	Borrelia PubMLST	J-20T (PubMLST ID 2707)
28	B. bavariensis	10	Borrelia PubMLST	konnai 17 clone1 (PubMLST ID 2708)
29	B. bavariensis	9	Borrelia PubMLST	N356 (PubMLST ID 2710)
30	B. bavariensis	9	Borrelia PubMLST	Prm965-2013 (PubMLST ID 2714)
31	B. bavariensis	9	Borrelia PubMLST	Prm7019-12 (PubMLST ID 2715)
32	B. garinii	12	Borrelia PubMLST	Ekb712-11 (PubMLST ID 2717)
33	B. garinii	11	Borrelia PubMLST	HT59 (PubMLST ID 2728)
34	B. garinii	12	Borrelia PubMLST	J21 (PubMLST ID 2729)
35	B. garinii	7	Borrelia PubMLST	Pbes (PubMLST ID 2732)
36	B. garinii	8	Borrelia PubMLST	PKi (PubMLST ID 2737)
37	B. garinii	11	Borrelia PubMLST	Tmsk1188-2013 (PubMLST ID 2747)
38	B. garinii	3	Borrelia PubMLST	Tmsk1193-2013 (PubMLST ID 2751)
39	B. garinii	3	Borrelia PubMLST	17-63N1 (PubMLST ID 2754)
40	B. yangtzensis	17	Borrelia PubMLST	Okinawa-CW62 (PubMLST ID 2758)
41	B. americana	None	Borrelia PubMLST	SCW-41 (PubMLST ID 2759)
42	B. carolinensis	None	Borrelia PubMLST	SCW-22 (PubMLST ID 2760)
43	B. Japonica	None	Borrelia PubMLST	HO14 (PubMLST ID 2761)
44	B. californiensis	None	Borrelia PubMLST	CA446 (PubMLST ID 2762)
45	B. kurtenbachii	None	Borrelia PubMLST	25015 (PubMLST ID 2763)
46	B. bavariensis	9	Borrelia PubMLST	BgVir (PubMLST ID 2770)
47	B. bissettiae	None	Borrelia PubMLST	DN127-Cl9-2/p7 (PubMLST ID 2773)
48	B. burgdorferi	1	Borrelia PubMLST	MM1 (PubMLST ID 2780)
49	B. garinii	11	Borrelia PubMLST	935 (PubMLST ID 2797)
50	B. mayonii	14	Borrelia PubMLST	MN14-1420 (PubMLST ID 2799)
51	B. spielmanii	13	Borrelia PubMLST	A14S (PubMLST ID 2801)
52	B. valaisiana	15	Borrelia PubMLST	Tom4006 (PubMLST ID 2802)
53	B. valaisiana	15	Borrelia PubMLST	VS116 (PubMLST ID 2803)
54	B. chilensis	None	Borrelia PubMLST	VA1 (PubMLST ID 2804)
55	B. turdi	16	Borrelia PubMLST	TPT2017 (PubMLST ID 2805)
56	B. turdi	16	Borrelia PubMLST	T1990A (PubMLST ID 2806)
57	B. maritama	None	Borrelia PubMLST	CA690 (PubMLST ID 2808)
58	B. garinii	3	Valneva	PFELB0032
59	B. garinii	5	NCBI	PHei (XB0251.1)
60	B. garinii	6	NCBI	DK29 (X63412.1)
61	B. afzelii	2	Amsterdam	PFELB0102
62	B. garinii	6	Valneva	PFELB0029
63	B. burgdorferi	1	NYMC	PFELB0053
64	B. garinii	3	Valneva	PFELB0017
65	B. afzelii	2	Amsterdam	PFELB0144
74	B. afzelii	2	Amsterdam	A12-S (PFELB0082)
75	B. burgdorferi	1	NCBI	Bb16-16-1 (GCA_002997245.1)
76	B. burgdorferi	1	NCBI	Bb16-47 (GCA_002996005.1)
77	B. bavariensis	10	NCBI	PD91 (SRX1726452)
78	B. yangtzensis	17	NCBI	QXS-13 (EU325679)
79	B. garinii	6	NCBI	3B56 (SRX9514046)
80	B. garinii	3	NCBI	IPT34 (SRX9514099)
81	B. garinii	6	NCBI	IPT200 (SRX9514098)
82	B. valaisiana	15	NCBI	IPT174 (SRX9514092)
83	B. garinii	6	NCBI	IPT155 (SRX9514069)
84	B. garinii	5	NCBI	IBS35 (SRX9514083)
85	B. bavariensis	10	NCBI	IPT75 (SRX9514101)
86	B. valaisiana	16	NCBI	IPT111 (SRX9514060)
87	B. finlandensis	None	Borrelia PubMLST	SV1 (PubMLST ID 1306)
88	B. garinii	7	Mendeley	GEHERN151_lp54
89	B. garinii	6	Mendeley	GESTAAF1947_lp54
90	B. garinii	None	Mendeley	GESTAAF2296_lp54
91	B. bavariensis	10	Mendeley	JAASAAF1014_lp54
92	B. garinii	3	Mendeley	JAASAAF1040_lp54
93	B. garinii	3	Mendeley	JAASAAF1041_lp54
94	B. garinii	3	Mendeley	JAASAAM1058_lp54
95	B. garinii	3	Mendeley	JAASAAM1086_lp54
96	B. garinii	12	Mendeley	JAASAAM1087_lp54
97	B. afzelii	2	Mendeley	PSto_lp54
98	B. garinii	6	Mendeley	Tms1189_lp54

## Sheet: Table S4
Borrelia genospecies	OspA ST (Previously Labeled)	Number of Isolates	OspA PCR/NGS Pipeline
			Match (N)	Different (N)
B. burgdorferi	1	4	4	0
B. afzelii	2	5	5	0
B. garinii	3	3	3	0
B. bavariensis	4	1	1	0
B. garinii	5	2	2	0
B. garinii	6	3	3	0
B. mayonii	N/A	1	1	0
B. spielmanii	N/A	3	3	0
